# Supplementary material for: PHOSIDA (phosphorylation site database): management, structural and evolutionary investigation, and prediction of phosphosites
Source: Genome Biol. 2007 Nov 26;8(11):R250. doi: 10.1186/gb-2007-8-11-r250 (PMC2258193; doi:10.1186/gb-2007-8-11-r250)
Supplement: Additional data file 3 — Phosphorylation sites located in parts of phosphoproteins that are too flexible for structure determination. [file gb-2007-8-11-r250-S3.xls]

## Sheet: Sheet1
	id	name	PDB id	site(s)
	IPI00026108	Cytosolic phospholipase	1cjy	S437, S505
	IPI00010865	Casein kinase II	1jwh	S209
	IPI00002857	MAP kinase 14 isoform 2	1kv1	Y182
	IPI00065671	Uridine-cytidine kinase 2	1xrj	S254
	IPI00215928	Centrin-2	2ggm	S209
	IPI00019380	Cap binding protein	1n52	T21, S22
	IPI00021263	14-3-3- protein zeta/delta	1a37	T232
	IPI00026627	Protein XRP2	2bx6	S28
	IPI00470525	Glycogen phosphorylase	1fc0	S14
	IPI00009726	Nicotinamide mononucleotide adenyltransferase I	1kqn	T119
