# Supplementary material for: PHOSIDA (phosphorylation site database): management, structural and evolutionary investigation, and prediction of phosphosites
Source: Genome Biol. 2007 Nov 26;8(11):R250. doi: 10.1186/gb-2007-8-11-r250 (PMC2258193; doi:10.1186/gb-2007-8-11-r250)
Supplement: Additional data file 5 — Optimal parameters for the SVM prediction. [file gb-2007-8-11-r250-S5.xls]

## Sheet: Sheet1
	C	g
set A (Serines)	32	0.125
set A (Threonines)	4	0.125
set A (Tyrosines)	8	0.00195312
set B (Serines)	4	0.03125
set B (Threonines)	2	0.125
set B (Tyrosines)	2	0.25
set C (Serines)	2	0.0625
set C (Threonines)	2	0.0625
set C (Tyrosines)	2	0.25
set D (Serines)	4	0.03125
set D (Threonines)	1	0.125
set D (Tyrosines)	2	0.015625
set E (Serines)	32	0.0078125
set E (Threonines)	4	0.0625
set E (Tyrosines)	2	0.015625
