# Supplementary material for: PHOSIDA (phosphorylation site database): management, structural and evolutionary investigation, and prediction of phosphosites
Source: Genome Biol. 2007 Nov 26;8(11):R250. doi: 10.1186/gb-2007-8-11-r250 (PMC2258193; doi:10.1186/gb-2007-8-11-r250)
Supplement: Additional data file 6 — Prediction accuracies of the SVM approach. [file gb-2007-8-11-r250-S6.xls]

## Sheet: Sheet1
	A	B	C	D	E
Serine	0.8985	0.8995	0.9017	0.907	0.9175
Threonine	0.7424	0.7727	0.7727	0.8106	0.8106
Tyrosine	0.6667	0.6667	0.6667	0.7143	0.7619
